# Supplementary material for: Micro-computed tomography of termite gut anatomy: effects of staining regime on resolvability
Source: PeerJ. 2026 Jul 3;14:e21334. doi: 10.7717/peerj.21334 (PMC13335497; doi:10.7717/peerj.21334)
Supplement: Supplemental Information 1 — All exploratory data analyses and statistical analyses of datasets generated from image measurements. [file peerj-14-21334-s001.zip]

Archive with 1 entries (1 files):
- Blamires et al_Supplemental Material.pdf
