# Supplementary material for: Micro-computed tomography of termite gut anatomy: effects of staining regime on resolvability
Source: PeerJ. 2026 Jul 3;14:e21334. doi: 10.7717/peerj.21334 (PMC13335497; doi:10.7717/peerj.21334)
Supplement: Supplemental Information 2 [file peerj-14-21334-s002.csv]

Stain	Hindgut_vol	Hindgut_CSA	Hindgut_PTC	Hindgut_PI	Midgut_vol	Midgut_CSA	Midgut_PTC	Midgut_PI	Forgut_vol	Forgut_CSA	Forgut_PTC	Forgut_PI	SG_vol	SG_CSA	SG_PTC	SG_PI	brain_vol	brain_CSA	brain_PTC	brain_PI	thorax_width	head_width	cuticle_width
Lugols	130385.76	7809.14	0.44	30	59202	4599	0.58	34	48658.43	40453.15	0.5	46	0	200.17	0.58	99	29874	1338.8	0.68	194	155.39	114.061	9.22
Lugols	192083.76	10020.79	0.57	63	505665.1	4111.3	0.6	36	32553.38	3100.99	0.63	33	2962.9	568.84	0.7	90	2441752.2	11853.95	0.71	233	165.148	107.787	9.22
Lugols	158043.56	8941.74	0.69	48	43397.68	4034.58	0.53	21	42016.8	2650.98	0.53	31	1389.83	378.04	0.75	110	1054826	7586.42	0.67	227	163.15	110.023	9.055
Lugols	134732.63	7981.56	0.61	51	56080.3	4407.11	0.62	36	37205.66	3352.78	0.45	36	1806.04	445.44	0.73	98	148511	10738.92	0.8	210	152.778	88.837	20.616
Lugols	167689.59	9159.24	0.56	65	7254.2	5270.73	0.54	44	42510	3857	0.6	31	1005	313.43	0.87	96	115060.1	8613.29	0.72	204	148	105.546	19
Lugols	150457.52	8507.4	0.58	48	90294.73	6058.4	0.57	42	33210.65	3120.38	0.55	28	2502.4	539.66	0.69	93	91362.97	7185.27	0.79	204	168.315	106.93	23
Lugols	94242.93	6395.28	0.54	53	91973.74	6153.61	0.6	40	43566.6	3897.9	0.53	24	1173.11	337.6	0.85	94	96659.66	7099.27	0.71	211	137.058	106.93	17.029
Lugols	116262.26	7351.99	0.58	72	10171.78	6838.71	0.55	45	48967.64	4022.65	0.86	36	750.63	274.43	0.7	101	82690.03	7367.73	0.74	195	164.247	107.005	18.028
Lugols	131142.39	7813.78	0.67	46	94780.17	6554.01	0.52	31	32986.33	3075.27	0.53	34	1704.37	450.91	0.53	101	95558.85	6194.91	0.75	205	125.929	96.649	19.698
Lugols	160467.94	9012.62	0.6	51	55138.47	4375.77	0.56	46	36522.4	3356.7	0.5	36	1706.17	429.23	0.71	92	69617.98	6173.37	0.64	202	205.351	91.81	20.809
Lugols	224007.76	11113.28	0.59	65	55965.16	4399.09	0.53	38	56024.12	3465	0.54	35	2676.96	594.89	0.88	110	84959.68	5487.01	0.67	164	70.385	90.824	14.422
Lugols	260058.86	11947.91	0.61	44	63667.73	4789.06	0.47	39	43237.9	4407.17	0.5	37	2370.4	548.98	0.64	91	85057.09	6541.71	0.79	202	86.683	67.119	12.083
Lugols	177851.06	9513.65	0.49	50	43984.48	3685.68	0.58	36	36858.61	3332.51	0.61	22	3856.06	512.45	0.85	100	66451.46	6898.94	0.73	203	75.213	99.609	17.117
Lugols	192962.89	10152.87	0.49	69	48004.12	3963.92	0.56	38	26890.89	3334.32	0.57	31	1345.27	385.32	0.74	100	84556.55	6380.98	0.86	161	83.522	110.476	15.232
Lugols	167374.14	8832.48	0.47	52	74696.83	5363.92	0.6	38	50162.78	2910.89	0.5	29	3327.92	710.11	0.63	99	786979.91	6756.37	0.56	196	77.253	114.769	25.632
Lugols	176054.92	9119.21	0.54	55	86792.37	6011.79	0.6	45	23431.73	4203.11	0.58	29	1896.42	464.94	0.67	103	101271.5	7239.79	0.53	205	85	64.444	25.02
Lugols	185681	9769.21	0.58	64	13814.6	6101.91	0.53	51	38987.56	2469.64	0.65	33	577.04	312.4	0.83	108	57250.43	5126.49	0.69	197	77.026	106.301	25.962
Lugols	186800.58	8858.71	0.7	51	8792.4	8700.84	0.55	29	26716.34	3324.61	0.44	33	1024.54	318.98	0.7	99	132305	8893.95	0.62	196	74.847	82	33.615
Lugols	191286.04	10014.35	0.67	56	9560.86	5253.75	0.65	35	402576.54	2809.78	0.55	30	702.01	240.25	0.75	105	56060.93	5400.11	0.71	203	81.413	108.231	27.295
Lugols	150563.87	8556.35	0.55	59	80340.42	6528.71	0.56	43	38390.19	2666.98	0.63	26	806.18	264.52	0.88	98	73559.46	8478.01	0.73	208	86.377	116.108	22
Lugols_PTA1	156800.59	8858.71	0.53	50	111882.19	7401.5	0.65	40	1154151	7123.19	0.78	37	597.88	218.49	0.93	111	258386.33	2613.71	0.84	194	72.498	73.546	20.881
Lugols_PTA1	192186.04	10014.35	0.73	54	244733.19	11746.36	0.58	40	124541	7526.71	0.62	40	185.92	138.05	0.96	110	69050.16	5046.79	0.74	195	69.893	81.615	21.954
Lugols_PTA1	150635.78	8665.31	0.56	64	18987.45	8877.99	0.41	50	168321.6	9304.2	0.69	36	91.21	65.45	0.96	111	148382.8	8603.02	0.73	201	69.642	73.682	21.19
Lugols_PTA1	214199.87	10782.97	0.64	36	144834.24	8274.07	0.54	39	175136.1	9436.93	0.65	31	970.94	327.31	0.95	100	157508.6	8883.55	0.80	200	69.893	55	21.024
Lugols_PTA1	206595.13	10528.58	0.6	43	239886.46	11662.87	0.47	48	58415.21	5877.05	0.76	42	1913.18	492.81	0.98	101	89459.46	6458.3	0.83	208	73.682	52.086	20.125
Lugols_PTA1	35739.12	15197.49	0.63	71	181536.29	9864.45	0.63	45	208080	11024.34	0.67	34	612.92	251.18	0.93	101	110063	6143.65	0.60	160	72.402	61.033	22.204
Lugols_PTA1	225242.82	11120.74	0.62	33	177142.52	9544.12	0.53	45	58524.15	4700.34	0.64	43	2820.58	607.84	0.88	96	84018.87	6642.18	0.77	198	81.615	63.008	24.839
Lugols_PTA1	187137.04	9815.04	0.64	53	111800.15	6985.55	0.58	59	81056.62	5649.21	0.66	41	230.76	129.89	0.92	100	100650.1	5410.37	0.90	191	75.432	77.156	23.707
Lugols_PTA1	163507.14	9038.77	0.66	44	123197.82	7505.07	0.53	64	123788	7507.89	0.6	35	868.34	280.06	0.49	107	70414.53	8410.37	0.74	158	77.414	68.25	18.028
Lugols_PTA1	143416.5	8257.42	0.74	53	162130.15	8989.15	0.62	36	104964.6	6779.27	0.78	27	1350.44	370.49	0.87	101	140815.8	7145.42	0.70	205	73.246	73.736	30.676
Lugols_PTA1	182387.51	9908.59	0.56	60	387319.88	17703.15	0.58	43	148770.3	8434.84	0.59	36	571.98	249.8	0.65	109	113616.2	8245.05	0.97	161	54.231	74.525	46.53
Lugols_PTA1	52385.2	6072.16	0.67	53	90797.54	1586.14	0.81	45	91140.28	6552.18	0.8	37	1215.34	352.7	0.89	100	138726.7	6787.95	0.72	203	75.961	81.835	26.019
Lugols_PTA1	201806.56	10322.15	0.66	54	75074.52	5408.19	0.81	34	153907.1	8820.37	0.8	45	758.9	256.46	0.62	100	105890.8	5018.13	0.80	193	91.022	62.073	9.849
Lugols_PTA1	118905.8	7918.16	0.64	61	96045.16	6347.49	0.85	38	86068.53	5855.84	0.66	34	453.6	180.88	0.82	105	64078.76	9168.35	0.81	194	64.815	97.293	10
Lugols_PTA1	15984.26	9351.46	0.66	68	277093.09	13057.91	0.4	49	88734.01	5993.19	0.7	32	1111.6	364.39	0.68	111	160758.6	8617.43	0.84	188	65.521	66.008	20.616
Lugols_PTA1	263328.26	11084.81	0.8	55	237472.46	11600.53	0.61	45	11930.2	7331.11	0.71	52	545.96	204.22	0.83	98	17497.7	9594.39	0.80	199	65.521	98	31.321
Lugols_PTA1	267795.01	1219.81	0.67	63	115274.78	7429.66	0.66	60	97310.28	5538.38	0.68	26	600.32	218.83	0.84	105	177210.9	13026.18	0.91	203	80.709	81	23.022
Lugols_PTA1	157090.1	8751.54	0.6	66	143226.75	7927.24	0.8	56	147958.4	8406.31	0.9	32	113.94	32.89	0.96	89	285455.4	9271.93	0.75	195	65.008	102.24	20.881
Lugols_PTA1	129333.64	9817.07	0.62	57	113070.19	7723.45	0.86	37	76628.05	5502.79	0.7	26	119.55	355.98	0.9	94	168662.4	9381.17	0.79	194	122	95.336	45.222
Lugols_PTA1	184742.72	9835.11	0.53	69	90865.82	6162.66	0.72	52	90557.4	6163.65	0.81	51	2008.38	531.66	0.59	107	97539.83	6502.53	0.83	209	78.772	59.076	35.355
Lugols_PTA2	138993.57	8319.02	0.66	63	90685.35	11081.67	0.61	47	90654.2	7461.25	0.69	31	10714.29	1582.08	0.75	0	5723.93	4713.6	0.84	201	93.493	63.655	18.028
Lugols_PTA2	153851.8	8660.45	0.56	52	220549.9	6880.92	0.72	38	92544.14	6197.25	0.78	27	6059.03	1148.69	0.75	88	39526.59	3548.36	0.93	205	41.11	85.041	15
Lugols_PTA2	214832.33	10885.11	0.55	56	104809.15	10081.19	0.7	45	146794.7	8257.18	0.71	41	18912.75	2542.71	0.71	100	70537.2	5211.57	0.91	194	61.741	66.483	17.72
Lugols_PTA2	315397.27	14077.79	0.58	64	183542.5	7600.67	0.68	43	84196.83	5803.05	0.75	36	2853.49	611.22	0.82	99	63966.85	4816.06	0.85	197	70.52	78.568	19.647
Lugols_PTA2	339517.21	13089.71	0.65	55	123096.75	6773.26	0.71	37	4650.72	1135.83	0.68	38	3911.49	756.33	0.76	88	52986.97	4699.38	0.92	204	63.159	88.482	13.416
Lugols_PTA2	285099.43	14079.2	0.42	60	103894.88	8065.28	0.7	51	91428.3	7117.33	0.7	38	6250.09	1066.49	0.7	94	67919.12	5063.03	0.9	204	59.481	72.25	11.402
Lugols_PTA2	329743.15	13980.81	0.52	63	123333.39	9583.44	0.77	54	91466.56	6135.52	0.72	46	21784.64	1803.71	0.77	101	528589.07	4493.43	0.95	196	68.007	77.253	13.153
Lugols_PTA2	312402.57	14758.93	0.56	46	188302.91	6185.66	0.57	43	111676.02	7173.07	0.75	36	17028.64	2129.54	0.73	90	143239	8465.48	0.91	198	73.164	78.518	18.028
Lugols_PTA2	340328.02	12998.1	0.63	58	91006.23	5965.94	0.71	51	68029.82	4015.48	0.77	30	15916.79	1902.03	0.66	109	30523.29	3031.86	0.89	190	77.201	80.449	16.125
Lugols_PTA2	23324.06	15774.37	0.67	61	87458.19	5608.03	0.7	36	32468.49	3082.61	0.75	41	17206.11	2001.38	0.73	106	52671.32	5299.57	0.8	195	66.761	62.29	9.849
Lugols_PTA2	375406.85	14194.29	0.64	54	67322.27	10692.3	0.63	37	28994.16	2685.09	0.84	34	11672.73	1609.42	0.79	94	93024.78	6350.43	0.92	196	77.492	88.142	21.024
Lugols_PTA2	346740.82	12771.18	0.67	53	210989.43	11412.22	0.85	39	81792.88	5672.15	0.72	44	6762.87	1081.81	0.71	94	76379.9	4340.72	0.92	216	57.385	68.007	34.015
Lugols_PTA2	277666.03	15679.23	0.94	67	230431.63	6856.36	0.74	38	62004.47	4769.27	0.85	38	17476.61	1520.27	0.62	97	36994.89	4307.12	0.88	204	50.09	79.006	18.682
Lugols_PTA2	405662.03	16931.96	0.67	56	196620.41	9662.46	0.76	36	69013.56	5057.29	0.74	38	11348.4	929.44	0.76	96	27685.77	3037.93	0.9	193	80.399	76.655	29.069
Lugols_PTA2	415663.86	14965.74	0.55	44	182736.1	9082.51	0.74	43	88080.38	5659.36	0.8	32	5056.04	1902.23	0.68	96	60086.93	5188.99	0.91	194	77.162	68.731	36.125
Lugols_PTA2	340909.82	14077.74	0.65	54	165831.77	7712.23	0.73	47	4387.2	4304.92	0.74	36	14464.2	659.09	0.66	97	44513.69	3905.78	0.82	201	68.096	94.202	26.249
Lugols_PTA2	309728.72	11600.96	0.57	59	130253.5	9386.16	0.77	47	43693.68	3742.95	0.75	30	2989.5	848.02	0.55	110	45523.95	4012.25	0.89	190	61.612	61.294	36.878
Lugols_PTA2	238630.81	15686.69	0.64	64	172804.28	7716.08	0.76	58	32011.66	3068.05	0.78	38	4141.17	1059.71	0.79	96	73708.21	5585.5	0.82	200	72.367	79.076	33.541
Lugols_PTA2	372377.2	14390.72	0.53	66	127505.16	10666.22	0.71	55	6678.92	1406.11	0.86	37	4393.55	2345.61	0.77	87	107990	7236.58	0.92	194	95.189	64.008	20.1
Lugols_PTA2	331991.87	10075.82	0.54	42	199277.37	8106.35	0.59	38	2028.91	1553.26	0.75	33	21155.23	731.84	0.62	93	32775.51	3743.02	0.93	197	68.884	93.493	31.064
